# Supplementary material for: Detection of NTRK Fusions and TRK Expression and Performance of pan-TRK Immunohistochemistry in Routine Diagnostics: Results from a Nationwide Community-Based Cohort
Source: Diagnostics (Basel). 2022 Mar 9;12(3):668. doi: 10.3390/diagnostics12030668 (PMC8946871; doi:10.3390/diagnostics12030668)
Supplement: Supplementary file 1 [file diagnostics-12-00668-s001.zip]

Archive with 1 entries (1 files):
- diagnostics-1620692-supplementary.pdf
